# Supplementary material for: Intercropping Flowering Plants Enhances Multiple Ecosystem Services in Apple Orchards
Source: Plants (Basel). 2026 Jul 16;15(14):2181. doi: 10.3390/plants15142181 (PMC13414753; doi:10.3390/plants15142181)
Supplement: Supplementary file 1 [file plants-15-02181-s001.zip]

Archive with 1 entries (1 files):
- plants-4312351-supplementary.pdf
